# Supplementary material for: In Vitro Effect on Piglet Gut Microbiota and In Vivo Assessment of Newly Isolated Bacteriophages against F18 Enterotoxigenic Escherichia coli (ETEC)
Source: Viruses. 2023 Apr 25;15(5):1053. doi: 10.3390/v15051053 (PMC10223428; doi:10.3390/v15051053)
Supplement: Supplementary file 1 [file viruses-15-01053-s001.zip]

Archive with 1 entries (1 files):
- viruses-2125974-supplementary.pdf
